# Supplementary material for: The Selectively Nontargeted Analysis of Halogenated Disinfection Byproducts in Tap Water by Micro-LC QTOFMS
Source: Toxics. 2024 Aug 26;12(9):630. doi: 10.3390/toxics12090630 (PMC11436213; doi:10.3390/toxics12090630)
Supplement: Supplementary file 1 [file toxics-12-00630-s001.zip]

Archive with 1 entries (1 files):
- toxics-3134459-supplementary.pdf
